# Supplementary material for: Molecular subtypes based on cuproptosis-related genes and tumor microenvironment infiltration characterization in ovarian cancer
Source: Cancer Cell Int. 2022 Oct 28;22:328. doi: 10.1186/s12935-022-02756-y (PMC9617300; doi:10.1186/s12935-022-02756-y)
Supplement: Supplementary file 2 — Additional file 2: Table S1. The clinicaopathological factors of the total cohort (TCGA_OV, GSE53963, GSE73614). Table S2. Summary of 13 recognized cuproptosis-related genes. Table S3. The prognostic values of 13 PRGs in patients with OV. Table S4. The activation states of KEGG biological pathways in different cuproptosis subtype by GSVA enrichment analysis. Table S5. Functional annotation of the inter-differentially expressed genes in the three cuproptosis clusters. Table S6. KEGG enrichment analysis of the inter-differentially expressed genes in the three cuproptosis clusters. Table S7. Prognostic analysis of 48 cuproptosis cluster-related genes using a univariate Cox regression model in OV patients. Table S8. The gene name and correlation coefficients after LASSO and multicox analysis for risk signatrure construction. Table S9. The estimated IC50 values for the chemotherapeutic and targeted therapeutic drugs between the two risk groups. [file 12935_2022_2756_MOESM2_ESM.xlsx]

## Sheet: S1
Table S1. The clinicaopathological factors of the total cohort (TCGA_OV, GSE53963, GSE73614)
id	overall survival time (days)	overall survival status (0 alive, 1 dead)	age	stage	grade
TCGA-13-0891	3128	1	73	4	3
TCGA-24-1924	919	1	65	3	3
TCGA-25-1870	455	1	59	3	3
TCGA-23-1114	2089	1	55	3	3
TCGA-61-1738	1089	1	60	3	3
TCGA-25-1323	395	1	72	3	3
TCGA-59-2348	5481	0	59	3	3
TCGA-13-0893	1319	1	48	3	3
TCGA-57-1584	643	0	47	3	3
TCGA-24-1424	183	0	67	3	3
TCGA-24-2297	1699	1	56	3	3
TCGA-57-1586	679	0	66	3	3
TCGA-13-1501	1314	1	50	4	3
TCGA-23-1023	1233	0	65	3	3
TCGA-61-1911	1293	0	55	2	3
TCGA-25-2400	1278	1	76	3	3
TCGA-61-1737	1364	0	42	4	3
TCGA-13-1407	2534	0	51	3	3
TCGA-61-1725	956	0	40	3	3
TCGA-09-1665	1266	1	73	3	2
TCGA-24-2254	1736	1	66	3	3
TCGA-61-1728	848	0	59	4	3
TCGA-59-2350	679	1	44	4	3
TCGA-23-1024	468	0	52	4	3
TCGA-24-1847	343	0	45	4	3
TCGA-24-1418	243	0	68	3	3
TCGA-09-2051	1919	0	42	3	3
TCGA-29-1766	1199	1	74	3	2
TCGA-13-1492	3819	1	66	3	3
TCGA-61-1721	338	0	38	4	1
TCGA-30-1714	1158	1	68	4	3
TCGA-23-1029	268	0	46	3	3
TCGA-25-1322	91	1	62	4	3
TCGA-24-1422	23	1	82	3	3
TCGA-24-2033	562	1	87	3	3
TCGA-24-1435	1324	1	57	3	3
TCGA-29-2427	1900	0	60	3	3
TCGA-24-1923	690	1	51	3	3
TCGA-24-2271	962	1	55	3	3
TCGA-24-1551	1579	1	53	3	3
TCGA-24-1565	312	1	74	3	3
TCGA-13-0804	1073	1	73	3	3
TCGA-24-2298	1620	1	55	3	3
TCGA-24-1431	583	1	67	3	3
TCGA-13-0768	1784	1	73	3	3
TCGA-13-1498	2012	1	73	3	3
TCGA-29-1778	454	0	77	3	3
TCGA-23-1122	1189	1	53	3	3
TCGA-13-1506	1039	1	45	3	3
TCGA-25-1628	627	1	67	3	3
TCGA-25-1634	1091	1	75	3	3
TCGA-24-2024	1769	1	72	3	3
TCGA-24-1105	1442	1	36	3	3
TCGA-13-1499	3500	0	56	3	3
TCGA-29-1785	1104	1	55	3	3
TCGA-61-2002	547	0	46	3	3
TCGA-13-1497	3871	0	47	3	3
TCGA-25-2399	608	1	80	3	3
TCGA-24-1416	194	0	34	4	3
TCGA-29-1762	2634	1	59	4	2
TCGA-61-1910	1127	0	56	2	3
TCGA-61-1900	176	0	51	3	3
TCGA-57-1585	53	1	57	3	3
TCGA-24-1842	253	0	49	3	3
TCGA-29-1701	515	1	56	3	3
TCGA-09-1667	1882	0	61	2	2
TCGA-61-1914	1722	0	65	3	3
TCGA-31-1950	571	0	76	3	2
TCGA-13-1485	629	1	48	4	2
TCGA-61-2092	1573	0	57	3	3
TCGA-61-2098	1993	0	62	3	2
TCGA-23-1809	16	0	63	2	3
TCGA-04-1347	1919	0	81	4	3
TCGA-24-2293	506	1	47	5	3
TCGA-23-1123	1018	1	59	3	3
TCGA-29-1774	527	0	82	3	3
TCGA-13-1509	2438	0	64	4	3
TCGA-23-1109	1562	1	62	3	3
TCGA-25-2391	1492	1	57	3	3
TCGA-25-1877	730	1	81	3	3
TCGA-24-1930	2467	1	53	3	3
TCGA-13-0911	1355	1	55	4	3
TCGA-24-1549	1721	1	58	3	3
TCGA-13-1404	2469	0	48	3	3
TCGA-24-1423	190	0	61	3	3
TCGA-24-2036	1947	1	50	3	3
TCGA-13-0905	3746	0	51	3	3
TCGA-13-1409	1742	1	73	3	3
TCGA-29-1694	1187	1	45	3	5
TCGA-25-1328	2009	1	38	3	3
TCGA-23-1030	886	0	64	3	3
TCGA-24-1563	1451	1	66	3	3
TCGA-24-2288	25	1	70	3	3
TCGA-31-1956	1342	0	60	3	3
TCGA-13-0730	542	1	71	3	3
TCGA-23-1120	130	0	60	3	3
TCGA-25-1627	394	1	73	3	3
TCGA-29-1784	163	0	55	3	3
TCGA-09-1659	304	1	51	3	3
TCGA-13-0916	1785	0	49	3	3
TCGA-09-1673	92	0	50	4	3
TCGA-13-1411	531	1	81	3	3
TCGA-30-1892	1484	1	52	3	3
TCGA-20-1686	89	0	75	3	3
TCGA-10-0928	563	1	71	3	3
TCGA-61-1998	168	0	48	3	3
TCGA-09-2053	1209	0	72	3	3
TCGA-13-1495	2749	1	60	3	2
TCGA-09-2044	186	0	77	2	3
TCGA-13-0888	2811	1	78	3	3
TCGA-13-0797	2121	0	49	3	3
TCGA-29-1691	1470	1	51	3	2
TCGA-29-1770	741	0	54	3	2
TCGA-25-2398	1369	1	71	3	3
TCGA-31-1951	684	0	58	3	3
TCGA-25-1316	1279	1	55	3	3
TCGA-13-0725	377	1	44	3	3
TCGA-29-1690	1448	1	66	3	2
TCGA-24-2026	1059	1	79	3	3
TCGA-13-0913	3325	0	53	3	3
TCGA-29-2428	1372	0	58	3	3
TCGA-04-1364	1024	1	61	3	3
TCGA-23-1113	949	1	48	4	3
TCGA-29-2414	2621	1	75	3	2
TCGA-04-1361	989	0	57	3	3
TCGA-57-1993	763	0	56	3	3
TCGA-24-1103	1646	1	50	3	3
TCGA-36-1568	875	0	52	3	3
TCGA-13-0727	462	1	71	3	3
TCGA-25-1623	565	1	71	4	3
TCGA-24-1616	1163	1	56	3	3
TCGA-24-1430	863	1	68	3	3
TCGA-20-0987	701	1	61	3	3
TCGA-24-1419	239	0	62	3	3
TCGA-29-1777	374	0	47	3	2
TCGA-13-1487	681	1	74	4	5
TCGA-25-1321	1033	1	65	3	3
TCGA-04-1343	361	1	72	4	3
TCGA-24-1474	676	1	57	3	3
TCGA-13-0765	1389	1	50	3	3
TCGA-59-2354	1046	1	63	3	3
TCGA-59-2363	165	0	40	3	3
TCGA-25-1633	1891	1	64	3	3
TCGA-61-1733	967	0	71	3	3
TCGA-25-1315	1583	1	50	3	3
TCGA-09-0366	1757	1	55	3	3
TCGA-04-1514	1720	1	45	3	2
TCGA-61-1995	61	0	43	3	3
TCGA-23-1026	816	0	45	3	3
TCGA-30-1853	1103	1	58	3	3
TCGA-13-A5FT	2143	0	67	3	3
TCGA-25-1329	457	1	76	3	3
TCGA-25-1312	31	1	69	4	3
TCGA-13-1496	129	1	65	3	3
TCGA-29-1695	1229	1	62	3	2
TCGA-29-1688	2400	1	39	3	2
TCGA-24-2281	1357	0	68	2	3
TCGA-61-2109	629	1	40	3	3
TCGA-24-1428	529	0	50	3	3
TCGA-25-2409	821	1	71	4	3
TCGA-36-1580	737	1	82	3	3
TCGA-09-2045	1069	1	50	4	2
TCGA-36-1576	915	0	76	3	3
TCGA-23-1119	3953	0	64	3	3
TCGA-31-1953	204	0	52	3	3
TCGA-13-0795	619	1	66	3	3
TCGA-61-2088	145	0	51	3	3
TCGA-13-0800	2661	0	52	3	3
TCGA-25-1319	1977	1	73	3	3
TCGA-04-1331	1336	1	78	3	3
TCGA-13-1512	442	0	49	3	3
TCGA-24-1427	147	0	58	3	3
TCGA-29-1711	1053	0	45	3	2
TCGA-25-2401	90	1	64	3	3
TCGA-24-1413	192	0	51	3	3
TCGA-24-0966	232	0	78	3	3
TCGA-13-1511	1650	1	52	4	3
TCGA-25-1317	61	1	66	3	3
TCGA-09-1666	1752	0	57	3	3
TCGA-25-2042	396	1	60	3	3
TCGA-31-1946	918	0	30	3	3
TCGA-29-2425	1977	0	60	3	2
GSM1304246	2875.8	1	59	2	4
GSM1304249	3912	0	61	3	3
GSM1304250	2556	0	56	3	4
GSM1304251	1416	1	73	4	3
GSM1304253	483.6	0	75	3	3
GSM1304258	753.9	0	64	3	3
GSM1304259	974.1	0	73	3	3
GSM1304261	2553.9	0	60	3	4
GSM1304262	5796.6	0	54	3	4
GSM1304264	1577.1	0	43	3	4
GSM1304272	95.7	0	52	3	4
GSM1304274	168.9	0	87	3	4
GSM1304275	5484.9	0	60	2	3
GSM1304276	6048.3	0	69	3	3
GSM1304277	824.1	0	65	3	3
GSM1304280	1378.5	0	55	3	4
GSM1304282	1547.4	0	59	3	4
GSM1304283	1237.5	0	53	3	3
GSM1304284	456	0	76	3	3
GSM1304285	1046.1	0	80	3	4
GSM1304286	182.7	0	61	3	4
GSM1304287	607.8	0	46	3	4
GSM1304288	5850.9	0	53	3	3
GSM1304292	474.6	0	74	3	4
GSM1304293	5366.4	0	52	3	3
GSM1304295	5203.5	0	58	2	4
GSM1304296	1847.4	0	53	3	4
GSM1304297	1866	1	69	4	3
GSM1304298	645.3	1	58	4	4
GSM1304300	668.1	0	67	3	4
GSM1304302	1385.4	1	68	4	3
GSM1304303	234.9	1	58	4	4
GSM1304304	325.8	0	62	3	4
GSM1304308	806.4	0	73	3	3
GSM1304309	4204.8	0	73	3	4
GSM1304310	1986.6	0	78	3	3
GSM1304313	1112.1	0	75	3	4
GSM1304316	462	0	71	3	3
GSM1304319	697.8	0	57	3	4
GSM1304323	41.4	1	51	4	3
GSM1304324	1169.4	0	46	3	4
GSM1304326	736.2	0	66	3	3
GSM1304329	4875	0	66	3	3
GSM1304330	2129.7	0	54	3	4
GSM1304331	1578	0	71	3	3
GSM1304333	1962	0	68	3	3
GSM1304335	4856.4	0	49	3	3
GSM1304336	1702.2	0	56	3	4
GSM1304338	2203.5	0	64	3	4
GSM1304339	4818.9	0	72	3	4
GSM1304340	4384.5	0	68	3	4
GSM1304343	524.1	1	78	4	3
GSM1304344	387.9	0	73	3	3
GSM1304345	473.7	0	64	3	3
GSM1304346	589.2	0	24	3	3
GSM1304347	4225.8	0	67	4	3
GSM1304349	1044	0	53	3	4
GSM1304351	295.2	0	77	3	3
GSM1304352	541.8	0	51	3	3
GSM1304354	772.8	1	67	4	3
GSM1304355	1193.1	1	62	4	4
GSM1304356	1435.8	1	61	4	3
GSM1304358	433.2	0	61	3	3
GSM1304362	405.6	0	70	3	3
GSM1304366	3384.9	0	89	3	3
GSM1304367	1571.1	1	62	4	4
GSM1304373	1615.5	0	49	3	3
GSM1304378	439.2	0	61	3	4
GSM1304379	3810.3	0	71	3	4
GSM1304380	9	0	75	3	3
GSM1304383	1739.7	0	57	3	2
GSM1304385	602.1	0	74	3	3
GSM1304386	4002.6	0	73	2	4
GSM1304387	590.1	0	86	3	3
GSM1304388	3854.7	0	62	3	4
GSM1304389	1518.9	1	74	4	2
GSM1304390	1582.8	0	49	3	3
GSM1304396	64.2	0	66	3	3
GSM1304397	1128	1	67	4	3
GSM1304399	1062.9	0	54	3	4
GSM1304402	1537.5	0	65	3	4
GSM1304407	107.7	1	62	4	4
GSM1304408	1990.5	0	38	3	3
GSM1304410	17.7	0	62	3	3
GSM1304412	3217.2	0	70	3	3
GSM1304413	459	0	63	3	3
GSM1304415	3514.2	0	71	3	4
GSM1304418	798.3	0	50	2	2
GSM1899433	3810	0	47	1	2
GSM1899434	2250	0	53	2	3
GSM1899435	2220	0	62	3	3
GSM1899436	3270	1	58	2	3
GSM1899440	1560	0	56	2	3
GSM1899442	3870	1	65	3	3
GSM1899443	2190	1	51	3	3
GSM1899445	840	1	75	1	2
GSM1899446	2730	0	54	1	2
GSM1899447	6000	0	56	3	4
GSM1899448	5640	0	53	1	2
GSM1899449	840	1	68	1	3
GSM1899452	5160	1	69	1	2
GSM1899453	2550	1	71	3	3
GSM1899458	4980	0	74	4	3
GSM1899459	4680	1	66	3	3
GSM1899461	450	1	86	3	3
GSM1899462	4440	0	38	3	3
GSM1899464	4890	0	55	1	3
GSM1899466	4680	0	54	1	3
GSM1899467	3150	0	45	2	2
GSM1899469	2820	1	62	3	2
GSM1899473	510	1	49	3	3
GSM1899474	4110	0	68	2	3
GSM1899475	1020	0	82	1	3
GSM1899476	1110	1	73	3	3
GSM1899477	2370	0	47	1	2
GSM1899481	750	1	72	1	3
GSM1899483	630	1	86	3	3
GSM1899485	4800	1	67	2	2
GSM1899486	1680	1	79	1	3
GSM1899489	1740	1	65	3	3
GSM1899490	1860	0	57	3	3
GSM1899494	1560	0	49	1	3
GSM1899498	900	1	50	1	3
GSM1899501	3390	0	55	1	3
GSM1899503	3810	0	74	3	2
GSM1899504	1680	1	63	3	3
GSM1899506	2550	0	50	2	2
GSM1899507	30	1	78	3	4
GSM1899510	2400	0	57	1	2
GSM1899511	360	1	54	3	3
GSM1899513	30	1	53	4	3
GSM1899514	2280	1	50	2	2
GSM1899515	1890	0	72	3	2
GSM1899516	2370	0	50	2	3
GSM1899517	930	1	53	2	3
GSM1899520	780	0	72	1	3
GSM1899522	270	1	59	3	3
GSM1899523	390	0	55	1	2
GSM1899525	3780	0	47	3	2
GSM1899526	210	0	60	1	2
GSM1899527	960	0	51	1	3
GSM1899530	1740	0	75	3	2
GSM1899531	2070	0	57	1	3
GSM1899532	690	1	69	4	3
GSM1899538	390	1	59	3	4
GSM1899539	1590	1	49	3	3
TCGA-10-0927	2490	1	65	3	2
TCGA-23-1028	1503	0	43	3	3
TCGA-36-1577	783	0	43	2	2
TCGA-04-1362	1348	1	59	2	3
TCGA-29-1696	1032	1	43	3	2
TCGA-59-A5PD	624	1	55	1	3
TCGA-13-0900	4077	0	59	3	3
TCGA-24-1425	181	0	45	3	3
TCGA-24-1469	277	0	71	3	3
TCGA-04-1648	871	1	57	3	2
TCGA-25-1632	1799	1	68	4	3
TCGA-VG-A8LO	24	1	55	4	2
TCGA-61-1741	1024	1	76	3	3
TCGA-24-1417	238	0	54	4	3
TCGA-29-1707	1277	0	41	2	3
TCGA-24-2261	24	1	76	3	3
TCGA-13-0762	3400	0	65	3	3
TCGA-24-2035	857	1	65	3	3
TCGA-10-0936	1123	1	69	3	3
TCGA-25-2396	92	1	71	3	3
TCGA-23-1111	98	0	63	3	3
TCGA-61-1918	479	1	45	4	3
TCGA-61-2104	2338	0	53	2	2
TCGA-13-0908	1843	1	58	4	3
TCGA-24-1553	1767	1	53	3	3
TCGA-25-1626	518	1	65	3	3
TCGA-61-2110	1354	1	56	3	5
TCGA-25-1320	1155	1	65	3	3
TCGA-24-1845	116	0	42	3	3
TCGA-13-1405	868	1	49	4	3
TCGA-29-1763	2032	0	43	2	2
TCGA-09-0367	547	1	67	3	3
TCGA-31-1959	67	0	49	4	2
TCGA-61-2111	3825	0	61	4	3
TCGA-04-1332	1247	1	70	3	3
TCGA-09-1668	1684	0	57	3	3
TCGA-09-1669	928	0	54	3	3
TCGA-13-0887	2028	1	42	3	3
TCGA-61-2102	197	1	74	3	3
TCGA-04-1341	33	0	85	5	3
TCGA-5X-AA5U	361	0	61	2	5
TCGA-24-1104	1933	1	56	4	3
TCGA-13-1489	2553	1	70	3	2
TCGA-10-0933	446	1	77	3	3
TCGA-13-0720	1355	1	48	3	3
TCGA-25-1635	1583	1	71	3	3
TCGA-61-2009	1212	0	65	3	3
TCGA-25-1313	820	1	62	4	3
TCGA-61-2008	932	0	40	2	2
TCGA-24-0970	354	1	63	3	3
TCGA-57-1994	761	0	63	5	5
TCGA-29-1705	555	1	47	3	2
TCGA-13-0883	2097	1	61	3	3
TCGA-24-2020	4624	1	67	3	3
TCGA-36-1570	655	0	49	3	3
TCGA-23-1027	976	1	48	3	3
TCGA-24-1603	2742	1	53	3	3
TCGA-30-1861	1058	1	74	3	3
TCGA-13-0906	3619	0	50	3	3
TCGA-25-1630	1162	1	73	3	3
TCGA-10-0937	608	1	44	3	3
TCGA-13-1403	2345	1	48	3	3
TCGA-24-1846	133	0	45	3	3
TCGA-61-1736	1484	1	45	3	3
TCGA-23-1021	1446	1	45	4	3
TCGA-25-2404	883	1	38	3	3
TCGA-24-1928	336	1	77	3	3
TCGA-24-1850	168	0	72	3	3
TCGA-61-1907	952	0	63	3	3
TCGA-13-1408	1680	1	59	3	3
TCGA-24-2038	1354	1	68	3	2
TCGA-29-1783	220	0	58	3	3
TCGA-24-1544	820	1	71	3	3
TCGA-23-1022	1511	1	67	3	3
TCGA-36-1581	751	0	63	2	3
TCGA-09-2048	138	1	63	3	3
TCGA-61-1724	637	1	47	3	3
TCGA-30-1860	1366	1	58	3	3
TCGA-24-1557	1213	1	49	3	3
TCGA-04-1536	885	1	60	4	3
TCGA-13-2060	2369	0	51	4	3
TCGA-61-2101	1688	1	55	3	2
TCGA-04-1338	1418	0	78	3	3
TCGA-29-1697	949	1	62	3	3
TCGA-24-1552	1259	1	77	3	3
TCGA-30-1862	186	1	65	4	2
TCGA-13-1507	1993	1	77	3	3
TCGA-25-1631	9	1	73	3	3
TCGA-13-0901	589	0	41	3	3
TCGA-24-1560	1341	1	51	3	4
TCGA-20-1683	772	0	65	3	3
TCGA-WR-A838	304	1	72	3	3
TCGA-24-2290	1102	1	56	3	3
TCGA-29-1776	360	0	63	3	3
TCGA-09-0364	887	1	80	2	3
TCGA-30-1891	914	1	61	3	2
TCGA-30-1857	8	1	64	4	3
TCGA-24-1604	2688	1	66	3	3
TCGA-04-1542	2561	1	52	3	2
TCGA-23-2084	1516	1	45	4	3
TCGA-29-1761	528	1	80	3	3
TCGA-29-1781	255	0	69	3	3
TCGA-04-1651	1102	1	53	3	3
TCGA-20-0991	797	0	78	2	3
TCGA-24-1843	106	0	66	3	3
TCGA-04-1356	1499	1	62	2	3
TCGA-24-0979	1264	1	53	4	3
TCGA-57-1582	731	1	50	3	3
TCGA-36-1569	885	0	52	3	3
TCGA-24-1434	568	1	59	3	3
TCGA-13-0726	949	1	55	3	5
TCGA-24-1464	379	1	70	3	3
TCGA-61-2012	932	0	81	2	2
TCGA-20-1682	837	0	56	3	5
TCGA-09-1662	2717	1	58	4	3
TCGA-23-1110	1658	0	42	3	3
TCGA-13-1510	1359	1	62	3	3
TCGA-13-0923	2547	0	74	3	3
TCGA-30-1866	1114	1	61	4	2
TCGA-04-1519	24	0	48	3	3
TCGA-09-1661	1169	1	75	3	3
TCGA-13-1488	2154	1	59	4	3
TCGA-25-2393	1157	1	81	3	3
TCGA-61-1919	1161	1	58	3	2
TCGA-29-1693	3096	0	72	3	3
TCGA-23-1107	9	1	59	4	3
TCGA-13-0885	3388	0	70	3	3
TCGA-24-1426	163	0	43	3	3
TCGA-59-2351	3532	0	51	3	3
TCGA-61-2097	1844	0	71	2	2
TCGA-13-0724	83	1	72	4	3
TCGA-04-1350	1946	1	46	3	3
TCGA-09-0369	1082	1	56	3	3
TCGA-24-1550	1249	1	49	3	3
TCGA-20-1687	81	0	46	4	3
TCGA-24-2023	1364	1	54	3	3
TCGA-29-1769	699	0	40	3	3
TCGA-29-1768	952	1	50	4	3
TCGA-25-1326	1249	1	61	3	3
TCGA-13-0924	2614	0	45	4	3
TCGA-24-1844	113	0	64	3	3
TCGA-10-0938	636	1	80	3	3
TCGA-13-0897	2182	1	54	3	3
TCGA-24-2262	11	1	57	3	3
TCGA-30-1718	1579	1	44	3	3
TCGA-04-1655	1380	1	49	3	2
TCGA-24-1546	1955	1	46	3	3
TCGA-13-1483	895	1	61	3	3
TCGA-29-1703	1815	1	56	3	2
TCGA-13-1410	2464	0	57	4	5
TCGA-13-0714	189	1	55	4	3
TCGA-24-1558	594	1	73	3	3
TCGA-24-1467	3224	1	51	3	3
TCGA-24-2267	1446	1	58	2	3
TCGA-24-1471	36	0	60	3	3
TCGA-09-2054	637	1	58	3	3
TCGA-04-1530	3622	1	68	3	3
TCGA-13-1477	1662	1	49	4	2
TCGA-OY-A56Q	576	0	78	2	3
TCGA-24-0982	679	1	77	3	3
TCGA-13-1505	1998	0	63	3	3
TCGA-59-2352	286	1	78	3	3
TCGA-13-0766	1725	1	42	3	3
TCGA-09-2056	379	0	62	3	3
TCGA-36-1571	695	1	53	3	3
TCGA-36-1574	686	0	48	3	3
TCGA-61-2003	122	0	53	3	2
TCGA-29-A5NZ	1088	1	66	3	3
TCGA-13-0884	3260	1	39	3	3
TCGA-25-2392	31	1	75	4	3
TCGA-24-1470	105	0	54	3	3
TCGA-24-2280	2143	0	74	3	3
TCGA-04-1365	947	0	87	3	3
TCGA-10-0931	1000	1	44	3	3
TCGA-61-2113	676	1	53	2	3
TCGA-23-1116	592	1	83	3	3
TCGA-24-2027	3337	1	51	4	3
TCGA-24-1562	1384	1	67	3	3
TCGA-23-2077	3525	0	45	3	3
TCGA-59-2355	65	1	58	4	3
TCGA-13-0886	4665	0	67	3	3
TCGA-57-1583	346	1	57	3	3
TCGA-23-1118	2616	0	45	3	3
TCGA-29-1710	951	1	54	3	2
TCGA-13-0920	1484	1	65	3	3
TCGA-24-1567	524	1	54	3	3
TCGA-23-2078	2661	0	66	3	3
TCGA-31-1944	1386	0	47	3	3
TCGA-25-1318	1064	1	54	3	3
TCGA-24-0968	598	1	59	3	3
TCGA-61-2000	441	0	67	3	3
TCGA-24-2289	2049	1	68	4	3
TCGA-09-1670	547	0	57	3	3
GSM1304247	424.5	1	59	3	4
GSM1304248	33.6	1	81	4	3
GSM1304252	779.7	0	76	3	4
GSM1304254	1709.1	0	75	3	4
GSM1304255	2003.4	0	81	3	3
GSM1304256	480.6	0	72	3	4
GSM1304257	1336.2	0	64	3	3
GSM1304260	514.2	0	75	3	4
GSM1304263	99.6	1	69	4	4
GSM1304265	788.4	0	78	3	3
GSM1304266	512.1	1	68	4	3
GSM1304267	5675.4	0	42	3	4
GSM1304268	445.2	0	81	3	3
GSM1304269	876.3	1	67	4	3
GSM1304270	1057.8	1	76	4	4
GSM1304271	1186.2	0	57	3	4
GSM1304273	933.6	1	42	4	4
GSM1304278	2902.2	0	47	3	3
GSM1304279	665.1	0	79	2	4
GSM1304281	437.1	1	64	4	4
GSM1304289	1631.4	0	60	3	3
GSM1304290	739.2	0	54	3	3
GSM1304291	5373.3	0	64	3	3
GSM1304294	2986.2	0	46	3	2
GSM1304299	750.9	0	60	3	3
GSM1304301	1081.5	0	70	3	3
GSM1304305	584.1	1	44	4	4
GSM1304306	627.6	0	86	3	3
GSM1304307	2595.3	0	64	3	4
GSM1304311	1558.2	0	63	3	3
GSM1304312	72.9	1	78	4	4
GSM1304314	872.4	0	72	3	3
GSM1304315	5362.5	0	65	3	3
GSM1304317	544.8	0	48	3	4
GSM1304318	375.9	1	78	4	4
GSM1304320	2254.8	1	41	4	4
GSM1304321	452.1	1	56	4	3
GSM1304322	34.5	0	83	3	4
GSM1304325	413.4	0	62	3	4
GSM1304327	545.7	0	55	3	4
GSM1304328	5067.3	0	49	2	3
GSM1304332	1649.1	0	61	3	3
GSM1304334	3592.2	0	56	3	4
GSM1304337	1265.1	0	53	3	4
GSM1304341	387	0	59	3	4
GSM1304342	2910.3	0	78	3	3
GSM1304348	35.4	0	65	3	4
GSM1304350	377.1	1	57	4	3
GSM1304353	560.4	1	70	4	4
GSM1304357	960.3	0	65	3	3
GSM1304359	1987.5	0	59	3	4
GSM1304360	2219.4	1	67	4	3
GSM1304361	1365.9	0	45	2	4
GSM1304363	770.7	0	78	3	4
GSM1304364	2679.3	0	71	3	4
GSM1304365	300.9	0	45	3	3
GSM1304368	641.4	0	68	3	3
GSM1304369	899.1	0	54	3	3
GSM1304370	1070.7	1	51	4	3
GSM1304371	480.6	0	50	3	3
GSM1304372	2064.6	0	68	3	3
GSM1304374	1078.5	0	61	3	3
GSM1304375	20.7	0	81	3	4
GSM1304376	558.6	0	54	3	4
GSM1304377	2639.7	0	41	3	3
GSM1304381	979.8	1	42	4	3
GSM1304382	3004.8	0	48	3	4
GSM1304384	805.2	1	65	4	3
GSM1304391	178.5	1	52	4	3
GSM1304392	27.6	1	79	4	3
GSM1304393	2795.7	1	60	4	4
GSM1304394	79.8	0	85	3	4
GSM1304395	1065.9	0	55	3	4
GSM1304398	3531.9	0	46	3	3
GSM1304400	1949.1	0	73	3	4
GSM1304401	695.7	0	57	3	4
GSM1304403	227.1	0	69	3	3
GSM1304404	410.4	1	64	4	3
GSM1304405	1038.3	0	65	3	3
GSM1304406	2328.9	1	56	4	4
GSM1304409	1090.5	1	70	4	4
GSM1304411	2791.8	0	60	3	3
GSM1304414	32.7	1	69	4	4
GSM1304416	460.8	0	80	3	3
GSM1304417	1010.4	0	74	3	3
GSM1304419	184.5	1	57	4	3
GSM1899437	4830	1	64	1	2
GSM1899438	1230	1	66	3	3
GSM1899439	1260	1	61	3	3
GSM1899441	1620	0	56	3	3
GSM1899444	3750	1	52	3	2
GSM1899450	3990	1	60	3	2
GSM1899451	5760	0	39	1	3
GSM1899454	5430	0	58	3	3
GSM1899455	5430	0	62	1	3
GSM1899456	720	1	53	3	3
GSM1899457	90	1	76	4	3
GSM1899460	4740	0	58	3	3
GSM1899463	4680	0	51	1	2
GSM1899465	90	1	51	3	3
GSM1899468	2910	1	78	2	3
GSM1899470	540	1	41	3	3
GSM1899471	570	1	63	3	3
GSM1899472	3840	0	57	4	4
GSM1899478	3240	1	65	3	4
GSM1899479	3180	1	88	1	4
GSM1899480	690	1	67	3	3
GSM1899482	5520	0	71	1	3
GSM1899484	1650	1	65	2	3
GSM1899487	2490	0	82	1	3
GSM1899488	2220	0	64	1	2
GSM1899491	1890	0	65	4	3
GSM1899492	2670	0	63	2	2
GSM1899493	3480	0	58	3	2
GSM1899495	2760	1	46	3	3
GSM1899496	930	1	61	2	2
GSM1899497	450	1	49	3	3
GSM1899499	60	1	53	4	3
GSM1899500	60	1	82	3	3
GSM1899502	330	1	69	3	2
GSM1899505	2670	0	49	1	2
GSM1899508	450	1	49	3	4
GSM1899509	840	0	55	4	3
GSM1899512	1110	1	65	3	3
GSM1899518	1350	0	56	2	3
GSM1899519	390	1	78	4	4
GSM1899521	1440	1	62	3	3
GSM1899524	1890	0	68	3	3
GSM1899528	570	0	67	2	3
GSM1899529	1020	1	60	3	3
GSM1899533	0	0	67	1	2
GSM1899534	2700	1	55	3	3
GSM1899535	990	1	57	1	3
GSM1899536	450	1	76	3	3
GSM1899537	390	1	78	4	4

## Sheet: S2
Table S2. Summary of 13 recognized cuproptosis-related genes
Gene	Type
FDX1	Cuproptosis
LIPT1	Cuproptosis
LIAS	Cuproptosis
DLD	Cuproptosis
DBT	Cuproptosis
GCSH	Cuproptosis
DLST	Cuproptosis
DLAT	Cuproptosis
PDHA1	Cuproptosis
PDHB	Cuproptosis
SLC31A1	Cuproptosis
ATP7A	Cuproptosis
ATP7B	Cuproptosis

## Sheet: S3
Table S3. The prognostic values of 13 PRGs in patients with OV
id	HR	HR.95L	HR.95H	pvalue	km
GCSH	0.878663	0.7145	1.08054	0.220253	0.000181683
ATP7B	1.10849	0.960032	1.2799	0.16033	0.00369501
FDX1	0.867025	0.669379	1.12303	0.279719	0.00928
LIAS	0.752937	0.598744	0.946839	0.015216	0.0112823
PDHB	0.777028	0.57841	1.04385	0.0939285	0.0125521
DLD	1.22036	0.949271	1.56887	0.120239	0.0168212
ATP7A	1.08323	0.869409	1.34965	0.47608	0.0177083
SLC31A1	1.05006	0.871405	1.26535	0.607697	0.0283651
DBT	1.01898	0.776452	1.33727	0.892148	0.0469722
DLST	0.994361	0.81283	1.21643	0.956154	0.127482
DLAT	0.923263	0.735471	1.15901	0.491364	0.135872
LIPT1	1.06019	0.772342	1.45532	0.717629	0.151973
PDHA1	0.987434	0.80219	1.21545	0.90504	0.211008

## Sheet: S4
Table S4. The activation states of KEGG biological pathways in different cuproptosis subtype by GSVA enrichment analysis
Cluster C vs. Cluster A
id	logFC	AveExpr	t	P.Value	adj.P.Val	B
UBIQUITIN_MEDIATED_PROTEOLYSIS	0.219458	-0.0481067	11.8783	5.68129e-27	7.33536e-25	50.5263
OLFACTORY_TRANSDUCTION	-0.301092	0.0788401	-11.8367	7.97322e-27	7.33536e-25	50.1928
LYSINE_DEGRADATION	0.233647	-0.0504385	10.9418	1.05566e-23	6.47473e-22	43.1223
CARDIAC_MUSCLE_CONTRACTION	-0.253186	0.0346795	-9.89757	3.40294e-20	1.56535e-18	35.1833
ASTHMA	-0.405621	-0.0303573	-9.51988	5.73955e-19	2.11216e-17	32.4091
DRUG_METABOLISM_CYTOCHROME_P450	-0.252181	0.0399591	-9.26918	3.62766e-18	1.11248e-16	30.5997
NEUROACTIVE_LIGAND_RECEPTOR_INTERACTION	-0.17716	0.0480308	-9.11181	1.13882e-17	2.99346e-16	29.4774
METABOLISM_OF_XENOBIOTICS_BY_CYTOCHROME_P450	-0.260291	0.0393313	-9.07946	1.4388e-17	3.30924e-16	29.248
N_GLYCAN_BIOSYNTHESIS	0.21747	-0.0519854	9.04105	1.89807e-17	3.88049e-16	28.9763
BASAL_TRANSCRIPTION_FACTORS	0.221393	-0.0309799	9.00488	2.46242e-17	4.53086e-16	28.7211
GLYCOSYLPHOSPHATIDYLINOSITOL_GPI_ANCHOR_BIOSYNTHESIS	0.249341	-0.0451532	8.82744	8.75447e-17	1.46438e-15	27.4774
AMINOACYL_TRNA_BIOSYNTHESIS	0.287377	-0.0461161	8.67634	2.54938e-16	3.90905e-15	26.4298
VALINE_LEUCINE_AND_ISOLEUCINE_DEGRADATION	0.238681	-0.0784956	8.46867	1.08844e-15	1.54057e-14	25.0078
ARACHIDONIC_ACID_METABOLISM	-0.190633	0.0153849	-8.24099	5.21794e-15	6.85787e-14	23.4731
PROPANOATE_METABOLISM	0.217267	-0.0699291	8.19855	6.96855e-15	8.54809e-14	23.1899
AUTOIMMUNE_THYROID_DISEASE	-0.337713	-0.0268032	-8.13937	1.04156e-14	1.1978e-13	22.7966
PROGESTERONE_MEDIATED_OOCYTE_MATURATION	0.150535	-0.0298248	8.10711	1.29574e-14	1.40245e-13	22.583
CYTOKINE_CYTOKINE_RECEPTOR_INTERACTION	-0.238995	-0.0032454	-8.01372	2.43049e-14	2.4845e-13	21.9676
NUCLEOTIDE_EXCISION_REPAIR	0.20395	-0.0521179	7.92334	4.44833e-14	4.30786e-13	21.3764
RETINOL_METABOLISM	-0.20284	0.0417997	-7.8512	7.18421e-14	6.40606e-13	20.9077
MISMATCH_REPAIR	0.262162	-0.0478659	7.84855	7.31126e-14	6.40606e-13	20.8906
NON_HOMOLOGOUS_END_JOINING	0.246285	-0.0301127	7.6477	2.73579e-13	2.28811e-12	19.6009
INTESTINAL_IMMUNE_NETWORK_FOR_IGA_PRODUCTION	-0.304433	-0.0381748	-7.55973	4.8428e-13	3.73879e-12	19.0431
CELL_CYCLE	0.197953	-0.0292296	7.55865	4.87668e-13	3.73879e-12	19.0363
SYSTEMIC_LUPUS_ERYTHEMATOSUS	-0.28654	-0.0197412	-7.54286	5.40042e-13	3.97471e-12	18.9367
INOSITOL_PHOSPHATE_METABOLISM	0.178543	-0.0205695	7.40985	1.26848e-12	8.97692e-12	18.103
STEROID_HORMONE_BIOSYNTHESIS	-0.204779	0.0336669	-7.34956	1.86187e-12	1.26883e-11	17.7285
ENDOMETRIAL_CANCER	0.16955	-0.0276729	7.3037	2.48957e-12	1.63601e-11	17.445
OOCYTE_MEIOSIS	0.130243	-0.0283248	7.12579	7.59622e-12	4.81967e-11	16.3571
ALLOGRAFT_REJECTION	-0.35062	-0.0558671	-7.03364	1.34381e-11	8.24204e-11	15.8011
TYPE_I_DIABETES_MELLITUS	-0.311139	-0.0455387	-6.99489	1.70555e-11	1.01233e-10	15.5688
GRAFT_VERSUS_HOST_DISEASE	-0.359275	-0.0605647	-6.98288	1.83599e-11	1.0557e-10	15.497
PRIMARY_BILE_ACID_BIOSYNTHESIS	-0.193783	-0.03059	-6.94107	2.37129e-11	1.32217e-10	15.2478
LINOLEIC_ACID_METABOLISM	-0.201862	0.0416539	-6.89881	3.06791e-11	1.66028e-10	14.997
CITRATE_CYCLE_TCA_CYCLE	0.229402	-0.102674	6.83221	4.59371e-11	2.41498e-10	14.6039
HEMATOPOIETIC_CELL_LINEAGE	-0.241171	-0.0115752	-6.77986	6.29727e-11	3.21861e-10	14.2969
COMPLEMENT_AND_COAGULATION_CASCADES	-0.196599	0.0186928	-6.70863	9.64613e-11	4.79699e-10	13.882
RNA_DEGRADATION	0.170053	-0.034849	6.6836	1.11972e-10	5.42182e-10	13.737
RENAL_CELL_CARCINOMA	0.158491	-0.0299711	6.5532	2.41931e-10	1.14142e-09	12.9879
RIBOSOME	-0.354992	0.0286582	-6.41428	5.4318e-10	2.45969e-09	12.2022
CHRONIC_MYELOID_LEUKEMIA	0.149949	-0.0290544	6.41273	5.48083e-10	2.45969e-09	12.1934
INSULIN_SIGNALING_PATHWAY	0.106472	-0.0228955	6.39105	6.21124e-10	2.72112e-09	12.072
DRUG_METABOLISM_OTHER_ENZYMES	-0.143138	-0.00133005	-6.33558	8.54219e-10	3.65526e-09	11.7626
VIRAL_MYOCARDITIS	-0.193258	-0.0255614	-6.31552	9.58078e-10	4.00651e-09	11.6513
BASE_EXCISION_REPAIR	0.176314	-0.0328314	6.19113	1.94011e-09	7.9329e-09	10.9668
COLORECTAL_CANCER	0.134996	-0.0395981	6.14262	2.54764e-09	1.01905e-08	10.7027
TYROSINE_METABOLISM	-0.136071	0.0203705	-6.10558	3.13338e-09	1.22669e-08	10.5022
HOMOLOGOUS_RECOMBINATION	0.175661	-0.033158	5.93298	8.11944e-09	3.11245e-08	9.58013
THYROID_CANCER	0.134126	-0.0181832	5.88062	1.07954e-08	4.05377e-08	9.30452
ANTIGEN_PROCESSING_AND_PRESENTATION	-0.222962	-0.0528777	-5.87341	1.12253e-08	4.13092e-08	9.26674
TASTE_TRANSDUCTION	-0.132762	0.0635033	-5.53792	6.64491e-08	2.39738e-07	7.54923
PHOSPHATIDYLINOSITOL_SIGNALING_SYSTEM	0.121413	-0.0155846	5.48561	8.70572e-08	3.08049e-07	7.2888
CELL_ADHESION_MOLECULES_CAMS	-0.167159	-0.0136949	-5.47028	9.4194e-08	3.27013e-07	7.21287
NOTCH_SIGNALING_PATHWAY	0.131336	0.0105218	5.23478	3.09356e-07	1.03493e-06	6.06836
DILATED_CARDIOMYOPATHY	-0.111825	0.0265902	-5.12586	5.28883e-07	1.73776e-06	5.55322
HYPERTROPHIC_CARDIOMYOPATHY_HCM	-0.107903	0.0249536	-5.09572	6.12554e-07	1.97737e-06	5.41226
SMALL_CELL_LUNG_CANCER	0.103172	-0.0220023	5.07379	6.81331e-07	2.16147e-06	5.31016
NON_SMALL_CELL_LUNG_CANCER	0.105692	-0.0247232	5.0523	7.55988e-07	2.35766e-06	5.21043
SPLICEOSOME	0.1417	-0.0171785	5.03244	8.31958e-07	2.55134e-06	5.1186
PARKINSONS_DISEASE	-0.195831	-0.029768	-5.00012	9.71649e-07	2.93088e-06	4.96981
ONE_CARBON_POOL_BY_FOLATE	0.145127	-0.0551998	4.97397	1.10101e-06	3.26751e-06	4.85004
DNA_REPLICATION	0.189028	-0.0499555	4.9053	1.52507e-06	4.45419e-06	4.53802
CYSTEINE_AND_METHIONINE_METABOLISM	0.106533	-0.0262594	4.88804	1.65431e-06	4.75615e-06	4.46017
ALZHEIMERS_DISEASE	-0.128322	-0.0228576	-4.77815	2.76204e-06	7.5853e-06	3.97002
SPHINGOLIPID_METABOLISM	0.11933	-0.037687	4.75512	3.07173e-06	8.31175e-06	3.8685
SELENOAMINO_ACID_METABOLISM	0.109283	-0.0514791	4.73759	3.32953e-06	8.8022e-06	3.79154
PANCREATIC_CANCER	0.109673	-0.0346459	4.73634	3.34866e-06	8.8022e-06	3.78607
TERPENOID_BACKBONE_BIOSYNTHESIS	0.159948	-0.0634262	4.70889	3.79746e-06	9.70657e-06	3.666
ALPHA_LINOLENIC_ACID_METABOLISM	-0.130463	0.0256266	-4.70884	3.79822e-06	9.70657e-06	3.66581
OXIDATIVE_PHOSPHORYLATION	-0.183288	-0.0266397	-4.58895	6.53305e-06	1.64669e-05	3.14867
ADHERENS_JUNCTION	0.116755	-0.00391919	4.58316	6.70458e-06	1.64707e-05	3.12398
BIOSYNTHESIS_OF_UNSATURATED_FATTY_ACIDS	0.12368	-0.0567905	4.58286	6.71359e-06	1.64707e-05	3.1227
MATURITY_ONSET_DIABETES_OF_THE_YOUNG	-0.14154	0.0773689	-4.57746	6.87765e-06	1.66511e-05	3.09971
PRIMARY_IMMUNODEFICIENCY	-0.185014	-0.0209636	-4.5679	7.17769e-06	1.71519e-05	3.05904
OTHER_GLYCAN_DEGRADATION	0.157057	-0.0253115	4.45115	1.20196e-05	2.82781e-05	2.56858
PRION_DISEASES	-0.109662	-0.0029682	-4.44884	1.21411e-05	2.82781e-05	2.55902
RENIN_ANGIOTENSIN_SYSTEM	-0.125516	0.00670996	-4.44232	1.2492e-05	2.87316e-05	2.53195
JAK_STAT_SIGNALING_PATHWAY	-0.102848	-0.00947612	-4.26727	2.6493e-05	5.94477e-05	1.81878
O_GLYCAN_BIOSYNTHESIS	0.110504	0.00454558	4.23991	2.97315e-05	6.52098e-05	1.7096
AMINO_SUGAR_AND_NUCLEOTIDE_SUGAR_METABOLISM	0.11776	-0.06665	4.23679	3.01241e-05	6.52098e-05	1.69718
NATURAL_KILLER_CELL_MEDIATED_CYTOTOXICITY	-0.134742	-0.0421765	-4.22555	3.15787e-05	6.75637e-05	1.65256
BUTANOATE_METABOLISM	0.115857	-0.0494922	4.13183	4.66169e-05	9.74718e-05	1.28441
DORSO_VENTRAL_AXIS_FORMATION	0.106694	-0.00408658	4.12236	4.84681e-05	0.000100204	1.24764
SULFUR_METABOLISM	-0.125619	-0.000322381	-4.00264	7.88285e-05	0.000157657	0.789091
PHENYLALANINE_METABOLISM	-0.10824	0.0162533	-3.8748	0.000130833	0.000256099	0.312845
GLUTATHIONE_METABOLISM	-0.100187	-0.024725	-3.85098	0.000143577	0.000278087	0.225643
CHEMOKINE_SIGNALING_PATHWAY	-0.107161	-0.025018	-3.76026	0.000203687	0.000386375	-0.101937
LEISHMANIA_INFECTION	-0.149085	-0.0605125	-3.71732	0.000239797	0.000450232	-0.254532
GLYCOSAMINOGLYCAN_BIOSYNTHESIS_KERATAN_SULFATE	0.115986	-0.0207895	3.70366	0.000252492	0.000469279	-0.302724
HUNTINGTONS_DISEASE	-0.10082	-0.0168805	-3.47021	0.000595586	0.00107439	-1.10139
NOD_LIKE_RECEPTOR_SIGNALING_PATHWAY	-0.111596	-0.0495884	-3.43525	0.000674646	0.00120519	-1.21687
TAURINE_AND_HYPOTAURINE_METABOLISM	-0.100584	0.0252925	-3.39812	0.000769291	0.00136105	-1.33834
ASCORBATE_AND_ALDARATE_METABOLISM	-0.104238	0.0341892	-3.0991	0.00212337	0.00368585	-2.2717
Cluster C vs. Cluster B
id	logFC	AveExpr	t	P.Value	adj.P.Val	B
AUTOIMMUNE_THYROID_DISEASE	-0.285969	-0.0190805	-7.88681	2.94455e-14	2.17867e-12	21.8292
GRAFT_VERSUS_HOST_DISEASE	-0.349372	-0.0233929	-7.85974	3.55218e-14	2.17867e-12	21.6478
ALLOGRAFT_REJECTION	-0.335608	-0.0230206	-7.76874	6.6513e-14	3.0596e-12	21.0414
ANTIGEN_PROCESSING_AND_PRESENTATION	-0.250242	-0.00836903	-7.59856	2.11964e-13	7.07679e-12	19.9215
TYPE_I_DIABETES_MELLITUS	-0.293508	-0.0191549	-7.58597	2.30765e-13	7.07679e-12	19.8394
INTESTINAL_IMMUNE_NETWORK_FOR_IGA_PRODUCTION	-0.258828	-0.0305464	-7.35044	1.11107e-12	2.92052e-11	18.3219
SYSTEMIC_LUPUS_ERYTHEMATOSUS	-0.223123	-0.025705	-6.88708	2.19865e-11	5.0569e-10	15.4438
LEISHMANIA_INFECTION	-0.224925	0.00619305	-6.80821	3.60186e-11	7.3638e-10	14.9685
PRIMARY_BILE_ACID_BIOSYNTHESIS	-0.166759	-0.0244475	-6.74731	5.25749e-11	9.67379e-10	14.6045
VIRAL_MYOCARDITIS	-0.172863	-0.0152311	-6.53737	1.89848e-10	3.17564e-09	13.3694
NATURAL_KILLER_CELL_MEDIATED_CYTOTOXICITY	-0.175006	-2.77367e-05	-6.44539	3.2996e-10	5.05939e-09	12.8382
NOD_LIKE_RECEPTOR_SIGNALING_PATHWAY	-0.172794	0.00318359	-6.33418	6.38588e-10	9.03848e-09	12.204
CYTOKINE_CYTOKINE_RECEPTOR_INTERACTION	-0.163253	-0.0228748	-6.24316	1.08893e-09	1.43117e-08	11.6918
HEMATOPOIETIC_CELL_LINEAGE	-0.181023	-0.0209385	-5.93424	6.3699e-09	7.81374e-08	9.99873
CYTOSOLIC_DNA_SENSING_PATHWAY	-0.134573	0.0066003	-5.64353	3.14642e-08	3.40553e-07	8.47138
TOLL_LIKE_RECEPTOR_SIGNALING_PATHWAY	-0.139355	0.02908	-5.421	1.02321e-07	1.04595e-06	7.34635
NICOTINATE_AND_NICOTINAMIDE_METABOLISM	-0.114539	-0.00254755	-5.25451	2.41126e-07	2.33512e-06	6.53021
CELL_ADHESION_MOLECULES_CAMS	-0.13167	-0.0162083	-5.03903	7.08032e-07	6.51389e-06	5.50685
DRUG_METABOLISM_OTHER_ENZYMES	-0.10012	-0.0115821	-4.85977	1.68663e-06	1.47781e-05	4.68428
CHEMOKINE_SIGNALING_PATHWAY	-0.11378	-0.0077905	-4.73789	2.99866e-06	2.39893e-05	4.1401
STEROID_BIOSYNTHESIS	-0.142753	0.030507	-4.64961	4.51534e-06	3.46176e-05	3.75364
NOTCH_SIGNALING_PATHWAY	0.10049	0.0143964	4.53725	7.53278e-06	5.13345e-05	3.27119
ALZHEIMERS_DISEASE	-0.102501	-0.023874	-4.4277	1.22839e-05	8.07229e-05	2.81108
PARKINSONS_DISEASE	-0.147039	-0.03734	-4.32147	1.95514e-05	0.00012405	2.37465
PRIMARY_IMMUNODEFICIENCY	-0.151893	-0.0197944	-4.25269	2.62849e-05	0.000158751	2.09722
OXIDATIVE_PHOSPHORYLATION	-0.1313	-0.0377815	-3.85763	0.000133273	0.000681173	0.582964
PROTEASOME	-0.106809	0.00221801	-2.93725	0.00350152	0.0113866	-2.40707
Cluster B vs. Cluster A
id	logFC	AveExpr	t	P.Value	adj.P.Val	B
UBIQUITIN_MEDIATED_PROTEOLYSIS	0.189833	-0.0352072	11.9662	1.50132e-28	2.76242e-26	54.0598
OLFACTORY_TRANSDUCTION	-0.242472	0.072332	-11.1418	2.1275e-25	1.83138e-23	46.9196
CITRATE_CYCLE_TCA_CYCLE	0.311653	-0.0187059	11.1026	2.98595e-25	1.83138e-23	46.5862
VALINE_LEUCINE_AND_ISOLEUCINE_DEGRADATION	0.263343	-0.0290538	11.0345	5.36401e-25	2.46744e-23	46.01
LYSINE_DEGRADATION	0.206063	-0.0342418	10.9616	1.00347e-24	3.69278e-23	45.394
PROPANOATE_METABOLISM	0.238383	-0.0257539	10.2732	3.29957e-22	1.01187e-20	39.6964
N_GLYCAN_BIOSYNTHESIS	0.199492	-0.0321186	9.13814	2.85414e-18	7.50231e-17	30.7957
TASTE_TRANSDUCTION	-0.181038	0.0144882	-8.73266	6.17862e-17	1.42108e-15	27.7811
NEUROACTIVE_LIGAND_RECEPTOR_INTERACTION	-0.147328	0.041301	-8.611	1.52656e-16	3.12097e-15	26.8949
CARDIAC_MUSCLE_CONTRACTION	-0.185247	0.0408154	-8.35268	1.01267e-15	1.86332e-14	25.042
AMINO_SUGAR_AND_NUCLEOTIDE_SUGAR_METABOLISM	0.19307	-0.00294728	8.20221	2.99381e-15	5.00783e-14	23.9811
NUCLEOTIDE_EXCISION_REPAIR	0.185961	-0.0341893	8.15186	4.28997e-15	6.57795e-14	23.6291
GLYCOSYLPHOSPHATIDYLINOSITOL_GPI_ANCHOR_BIOSYNTHESIS	0.203632	-0.0379986	7.94707	1.82314e-14	2.58045e-13	22.2141
PROGESTERONE_MEDIATED_OOCYTE_MATURATION	0.130654	-0.0207023	7.84316	3.76117e-14	4.81468e-13	21.5062
AMINOACYL_TRNA_BIOSYNTHESIS	0.223646	-0.0447485	7.83702	3.92501e-14	4.81468e-13	21.4645
PEROXISOME	0.14781	-0.000954429	7.59825	2.01789e-13	2.32057e-12	19.865
COLORECTAL_CANCER	0.141308	-0.0163888	7.342	1.12266e-12	1.21511e-11	18.1901
DRUG_METABOLISM_CYTOCHROME_P450	-0.171532	0.0541506	-7.16334	3.62033e-12	3.70078e-11	17.0484
BASAL_TRANSCRIPTION_FACTORS	0.149932	-0.0438492	7.0442	7.8097e-12	7.56307e-11	16.2993
MATURITY_ONSET_DIABETES_OF_THE_YOUNG	-0.190527	0.0266576	-6.95245	1.40257e-11	1.29036e-10	15.7291
MISMATCH_REPAIR	0.210764	-0.0424216	6.8222	3.18849e-11	2.79373e-10	14.9297
METABOLISM_OF_XENOBIOTICS_BY_CYTOCHROME_P450	-0.170432	0.0580979	-6.81404	3.35538e-11	2.80632e-10	14.8801
SPHINGOLIPID_METABOLISM	0.137641	-0.00924495	6.75536	4.83747e-11	3.86998e-10	14.5242
PYRIMIDINE_METABOLISM	0.126832	-0.00460486	6.74356	5.20505e-11	3.99054e-10	14.453
OOCYTE_MEIOSIS	0.114213	-0.0197026	6.68488	7.48211e-11	5.50683e-10	14.1001
TERPENOID_BACKBONE_BIOSYNTHESIS	0.202449	-0.0141239	6.57845	1.43603e-10	9.78631e-10	13.4665
SELENOAMINO_ACID_METABOLISM	0.140129	-0.0166686	6.54621	1.74679e-10	1.14789e-09	13.2761
PYRUVATE_METABOLISM	0.147759	-0.00294635	6.52064	2.03941e-10	1.29397e-09	13.1257
STEROID_BIOSYNTHESIS	0.19698	0.00734582	6.51401	2.12281e-10	1.30199e-09	13.0868
BIOSYNTHESIS_OF_UNSATURATED_FATTY_ACIDS	0.162647	-0.0148676	6.50681	2.2171e-10	1.30219e-09	13.0445
RETINOL_METABOLISM	-0.14506	0.0488013	-6.50329	2.26468e-10	1.30219e-09	13.0239
BUTANOATE_METABOLISM	0.150584	-0.0113259	6.49001	2.45355e-10	1.36804e-09	12.9461
RENAL_CELL_CARCINOMA	0.135091	-0.0219031	6.4229	3.67005e-10	1.98615e-09	12.5552
RNA_DEGRADATION	0.135724	-0.0319341	6.32978	6.38281e-10	3.35553e-09	12.0182
ENDOMETRIAL_CANCER	0.139384	-0.0222378	6.30444	7.41221e-10	3.78846e-09	11.8731
NON_HOMOLOGOUS_END_JOINING	0.176515	-0.0383735	6.27342	8.89486e-10	4.42339e-09	11.6963
CHRONIC_MYELOID_LEUKEMIA	0.124191	-0.0236743	5.95221	5.63907e-09	2.7305e-08	9.90748
CELL_CYCLE	0.146028	-0.033284	5.90919	7.1796e-09	3.3873e-08	9.67387
ONE_CARBON_POOL_BY_FOLATE	0.160031	-0.025194	5.89034	7.97737e-09	3.61835e-08	9.57199
SNARE_INTERACTIONS_IN_VESICULAR_TRANSPORT	0.115751	-0.00354977	5.88843	8.06264e-09	3.61835e-08	9.56171
APOPTOSIS	0.117256	0.0162717	5.75381	1.69773e-08	7.43765e-08	8.84215
STEROID_HORMONE_BIOSYNTHESIS	-0.132622	0.0493416	-5.73565	1.87512e-08	8.02375e-08	8.74618
PANCREATIC_CANCER	0.11567	-0.0152492	5.68824	2.42782e-08	1.01527e-07	8.4968
LINOLEIC_ACID_METABOLISM	-0.143533	0.0491366	-5.58961	4.13214e-08	1.68958e-07	7.98376
INOSITOL_PHOSPHATE_METABOLISM	0.122254	-0.0301127	5.5601	4.8379e-08	1.93516e-07	7.83173
ARACHIDONIC_ACID_METABOLISM	-0.107713	0.0397808	-5.48726	7.11933e-08	2.78714e-07	7.45944
NEUROTROPHIN_SIGNALING_PATHWAY	0.102147	-0.0107416	5.47553	7.57329e-08	2.9031e-07	7.39989
FRUCTOSE_AND_MANNOSE_METABOLISM	0.117304	-0.0140357	5.28743	2.01135e-07	7.55281e-07	6.46003
LYSOSOME	0.123813	-0.00686127	5.27008	2.19783e-07	8.08802e-07	6.37481
RIBOSOME	-0.24803	0.0445475	-5.22629	2.7464e-07	9.90858e-07	6.16073
DNA_REPLICATION	0.187535	-0.0238881	5.17337	3.58769e-07	1.26949e-06	5.90413
FATTY_ACID_METABOLISM	0.108354	0.0079822	5.05419	6.49637e-07	2.17333e-06	5.3346
BASAL_CELL_CARCINOMA	-0.118556	-0.0132311	-4.97117	9.75807e-07	3.20622e-06	4.94483
HOMOLOGOUS_RECOMBINATION	0.140077	-0.0302231	4.88938	1.44911e-06	4.51926e-06	4.56642
BASE_EXCISION_REPAIR	0.131197	-0.0357378	4.85659	1.69551e-06	5.10334e-06	4.41627
GLYOXYLATE_AND_DICARBOXYLATE_METABOLISM	0.129615	-0.00968234	4.83632	1.8675e-06	5.45428e-06	4.32392
OTHER_GLYCAN_DEGRADATION	0.14092	-0.0129265	4.64404	4.59379e-06	1.28069e-05	3.46495
COMPLEMENT_AND_COAGULATION_CASCADES	-0.111849	0.0433758	-4.60573	5.47622e-06	1.46032e-05	3.29758
ALPHA_LINOLENIC_ACID_METABOLISM	-0.112332	0.0182815	-4.53257	7.6343e-06	1.97847e-05	2.9814
TOLL_LIKE_RECEPTOR_SIGNALING_PATHWAY	0.115612	0.0354128	4.50801	8.52678e-06	2.17907e-05	2.87627
PENTOSE_PHOSPHATE_PATHWAY	0.101038	-0.00899094	4.10796	4.81134e-05	0.000109295	1.23746
TAURINE_AND_HYPOTAURINE_METABOLISM	-0.100116	0.0112185	-3.87207	0.000125348	0.000271342	0.336885
PROTEIN_EXPORT	0.105465	-0.018934	3.39707	0.000746928	0.00146207	-1.32542

## Sheet: S5
Table S5. Functional annotation of the inter-differentially expressed genes in the three cuproptosis clusters.
ONTOLOGY	ID	Description	GeneRatio	BgRatio	pvalue	p.adjust	qvalue	geneID	Count
BP	GO:0002399	MHC class II protein complex assembly	6/255	16/18723	4.29898e-08	7.51032e-05	6.71772e-05	HLA-DRB5/HLA-DOA/HLA-DQB1/HLA-DRA/HLA-DPA1/HLA-DQB2	6
BP	GO:0002503	peptide antigen assembly with MHC class II protein complex	6/255	16/18723	4.29898e-08	7.51032e-05	6.71772e-05	HLA-DRB5/HLA-DOA/HLA-DQB1/HLA-DRA/HLA-DPA1/HLA-DQB2	6
BP	GO:0002501	peptide antigen assembly with MHC protein complex	6/255	18/18723	9.74029e-08	0.000113442	0.00010147	HLA-DRB5/HLA-DOA/HLA-DQB1/HLA-DRA/HLA-DPA1/HLA-DQB2	6
BP	GO:0002396	MHC protein complex assembly	6/255	19/18723	1.40739e-07	0.000122935	0.000109961	HLA-DRB5/HLA-DOA/HLA-DQB1/HLA-DRA/HLA-DPA1/HLA-DQB2	6
BP	GO:0002495	antigen processing and presentation of peptide antigen via MHC class II	7/255	34/18723	3.14647e-07	0.000219875	0.000196671	HLA-DRB5/HLA-DOA/TREM2/HLA-DQB1/HLA-DRA/HLA-DPA1/HLA-DQB2	7
BP	GO:0002504	antigen processing and presentation of peptide or polysaccharide antigen via MHC class II	7/255	36/18723	4.77034e-07	0.000277793	0.000248476	HLA-DRB5/HLA-DOA/TREM2/HLA-DQB1/HLA-DRA/HLA-DPA1/HLA-DQB2	7
BP	GO:0019886	antigen processing and presentation of exogenous peptide antigen via MHC class II	6/255	30/18723	2.71621e-06	0.00135578	0.0012127	HLA-DRB5/HLA-DOA/HLA-DQB1/HLA-DRA/HLA-DPA1/HLA-DQB2	6
BP	GO:0002478	antigen processing and presentation of exogenous peptide antigen	6/255	38/18723	1.15275e-05	0.00459484	0.00410993	HLA-DRB5/HLA-DOA/HLA-DQB1/HLA-DRA/HLA-DPA1/HLA-DQB2	6
BP	GO:0030111	regulation of Wnt signaling pathway	16/255	328/18723	1.18356e-05	0.00459484	0.00410993	FZD4/ZRANB1/DEPDC1B/CHD8/NLK/GPRC5B/BTRC/CCNYL1/USP34/WNK2/TLE1/NOTCH1/TCF7L1/MDK/RSPO1/CDH2	16
BP	GO:0048002	antigen processing and presentation of peptide antigen	7/255	62/18723	2.0792e-05	0.00726473	0.00649805	HLA-DRB5/HLA-DOA/TREM2/HLA-DQB1/HLA-DRA/HLA-DPA1/HLA-DQB2	7
BP	GO:0019884	antigen processing and presentation of exogenous antigen	6/255	47/18723	4.04696e-05	0.0120789	0.0108041	HLA-DRB5/HLA-DOA/HLA-DQB1/HLA-DRA/HLA-DPA1/HLA-DQB2	6
BP	GO:0042110	T cell activation	19/255	487/18723	4.16117e-05	0.0120789	0.0108041	MTOR/ENTPD7/PRKDC/ADAM17/SLC7A1/SH3RF1/PTPN11/ARG2/FANCA/HLA-DRB5/HLA-DOA/ERBB2/MAPK8IP1/HLA-DQB1/HLA-DRA/MDK/FOXJ1/HLA-DPA1/HLA-DQB2	19
BP	GO:0002381	immunoglobulin production involved in immunoglobulin-mediated immune response	7/255	70/18723	4.62053e-05	0.0120789	0.0108041	TP53BP1/HLA-DRB5/HLA-DOA/HLA-DQB1/HLA-DRA/HLA-DPA1/HLA-DQB2	7
BP	GO:0050863	regulation of T cell activation	15/255	329/18723	4.83985e-05	0.0120789	0.0108041	SLC7A1/SH3RF1/PTPN11/ARG2/FANCA/HLA-DRB5/HLA-DOA/ERBB2/MAPK8IP1/HLA-DQB1/HLA-DRA/MDK/FOXJ1/HLA-DPA1/HLA-DQB2	15
BP	GO:1903131	mononuclear cell differentiation	17/255	426/18723	8.0559e-05	0.0187649	0.0167845	MTOR/MED1/ENTPD7/PRKDC/MYC/ADAM17/HECTD1/PIK3R1/SH3RF1/FANCA/HLA-DOA/TREM2/ERBB2/DLL1/HLA-DRA/MDK/FOXJ1	17
BP	GO:0000075	cell cycle checkpoint signaling	10/255	169/18723	0.000110559	0.0241433	0.0215954	PRKDC/TP53BP1/BUB1B/CRY1/GTSE1/GEN1/BLM/TIMELESS/BRIP1/PTPN11	10
BP	GO:1902105	regulation of leukocyte differentiation	13/255	279/18723	0.000124318	0.0255509	0.0228544	MTOR/PRKDC/MYC/PIK3R1/SH3RF1/FANCA/PIAS3/HLA-DOA/TREM2/ERBB2/HLA-DRA/MDK/FOXJ1	13
BP	GO:0016055	Wnt signaling pathway	17/255	444/18723	0.000132723	0.0257521	0.0230343	FZD4/ZRANB1/DEPDC1B/CHD8/NLK/GPRC5B/BTRC/CCNYL1/USP34/WNK2/TLE1/AMOTL1/NOTCH1/TCF7L1/MDK/RSPO1/CDH2	17
BP	GO:0198738	cell-cell signaling by wnt	17/255	446/18723	0.000140037	0.0257521	0.0230343	FZD4/ZRANB1/DEPDC1B/CHD8/NLK/GPRC5B/BTRC/CCNYL1/USP34/WNK2/TLE1/AMOTL1/NOTCH1/TCF7L1/MDK/RSPO1/CDH2	17
BP	GO:1903706	regulation of hemopoiesis	15/255	367/18723	0.000163213	0.0285133	0.0255042	MTOR/MED1/PRKDC/MYC/PIK3R1/SH3RF1/FANCA/PIAS3/HLA-DOA/TREM2/ERBB2/DLL1/HLA-DRA/MDK/FOXJ1	15
BP	GO:0060828	regulation of canonical Wnt signaling pathway	12/255	253/18723	0.000191544	0.0318693	0.028506	FZD4/CHD8/GPRC5B/BTRC/CCNYL1/USP34/WNK2/TLE1/NOTCH1/MDK/RSPO1/CDH2	12
BP	GO:0010001	glial cell differentiation	11/255	225/18723	0.000272378	0.0413179	0.0369574	MTOR/AKT2/PTPN11/FA2H/TREM2/ERBB2/NOTCH1/DLL1/LAMC3/MDK/CDH2	11
BP	GO:0060070	canonical Wnt signaling pathway	13/255	303/18723	0.000278885	0.0413179	0.0369574	FZD4/CHD8/GPRC5B/BTRC/CCNYL1/USP34/WNK2/TLE1/NOTCH1/TCF7L1/MDK/RSPO1/CDH2	13
BP	GO:0031570	DNA integrity checkpoint signaling	8/255	123/18723	0.000283809	0.0413179	0.0369574	PRKDC/TP53BP1/CRY1/GTSE1/BLM/TIMELESS/BRIP1/PTPN11	8
BP	GO:0006527	arginine catabolic process	3/255	11/18723	0.000379966	0.0531041	0.0474998	DDAH1/ARG2/ATP2B4	3
BP	GO:0002460	adaptive immune response based on somatic recombination of immune receptors built from immunoglobulin superfamily domains	14/255	356/18723	0.00039655	0.0532902	0.0476662	MTOR/ENTPD7/PVR/TP53BP1/ADAM17/HLA-DRB5/HLA-DOA/TREM2/NOTCH1/HLA-DQB1/HLA-DRA/FOXJ1/HLA-DPA1/HLA-DQB2	14
CC	GO:0042613	MHC class II protein complex	6/258	17/19550	5.46108e-08	1.895e-05	1.56934e-05	HLA-DRB5/HLA-DOA/HLA-DQB1/HLA-DRA/HLA-DPA1/HLA-DQB2	6
CC	GO:0042611	MHC protein complex	6/258	25/19550	7.15176e-07	0.000124083	0.000102759	HLA-DRB5/HLA-DOA/HLA-DQB1/HLA-DRA/HLA-DPA1/HLA-DQB2	6
CC	GO:0098687	chromosomal region	16/258	348/19550	1.6808e-05	0.00194413	0.00161003	NUP98/PRKDC/TP53BP1/BUB1B/DYNC1LI2/CKAP5/DNMT1/TOP2A/SMG6/BLM/KDM1A/HJURP/NCAPD2/UPF1/CENPA/SPAG5	16
CC	GO:0030665	clathrin-coated vesicle membrane	9/258	116/19550	2.35614e-05	0.00204078	0.00169008	AP1G1/FZD4/TGOLN2/HLA-DRB5/HLA-DQB1/EPN3/HLA-DRA/HLA-DPA1/HLA-DQB2	9
CC	GO:0071556	integral component of lumenal side of endoplasmic reticulum membrane	5/258	29/19550	3.52873e-05	0.00204078	0.00169008	HLA-DRB5/HLA-DQB1/HLA-DRA/HLA-DPA1/HLA-DQB2	5
CC	GO:0098553	lumenal side of endoplasmic reticulum membrane	5/258	29/19550	3.52873e-05	0.00204078	0.00169008	HLA-DRB5/HLA-DQB1/HLA-DRA/HLA-DPA1/HLA-DQB2	5
CC	GO:0030669	clathrin-coated endocytic vesicle membrane	7/258	72/19550	4.55826e-05	0.0022596	0.00187129	FZD4/TGOLN2/HLA-DRB5/HLA-DQB1/HLA-DRA/HLA-DPA1/HLA-DQB2	7
CC	GO:0000775	chromosome, centromeric region	11/258	198/19550	6.74906e-05	0.00292741	0.00242433	NUP98/TP53BP1/BUB1B/DYNC1LI2/CKAP5/DNMT1/TOP2A/HJURP/NCAPD2/CENPA/SPAG5	11
CC	GO:0000793	condensed chromosome	12/258	244/19550	0.000102304	0.003605	0.00298549	NUP98/TP53BP1/BUB1B/DYNC1LI2/CKAP5/TOP2A/BLM/MKI67/HJURP/NCAPD2/CENPA/SPAG5	12
CC	GO:0098576	lumenal side of membrane	5/258	36/19550	0.000103891	0.003605	0.00298549	HLA-DRB5/HLA-DQB1/HLA-DRA/HLA-DPA1/HLA-DQB2	5
CC	GO:0000779	condensed chromosome, centromeric region	9/258	144/19550	0.000127632	0.0040262	0.0033343	NUP98/TP53BP1/BUB1B/DYNC1LI2/CKAP5/HJURP/NCAPD2/CENPA/SPAG5	9
CC	GO:0030662	coated vesicle membrane	10/258	181/19550	0.000150944	0.0043648	0.00361471	AP1G1/FZD4/SEC16A/TGOLN2/HLA-DRB5/HLA-DQB1/EPN3/HLA-DRA/HLA-DPA1/HLA-DQB2	10
CC	GO:0012507	ER to Golgi transport vesicle membrane	6/258	62/19550	0.000165055	0.0043926	0.00363774	SEC16A/HLA-DRB5/HLA-DQB1/HLA-DRA/HLA-DPA1/HLA-DQB2	6
CC	GO:0005802	trans-Golgi network	12/258	259/19550	0.000178806	0.0043926	0.00363774	AP1G1/ARL5B/BIRC6/ATP9A/CDH1/TGOLN2/MYO18A/HLA-DRB5/HLA-DQB1/HLA-DRA/HLA-DPA1/HLA-DQB2	12
CC	GO:0098791	Golgi apparatus subcompartment	15/258	384/19550	0.000190672	0.0043926	0.00363774	AP1G1/ARL5B/PITPNM1/BIRC6/ATP9A/CDH1/ASAP2/TGOLN2/MYO18A/HLA-DRB5/HLA-DQB1/RASIP1/HLA-DRA/HLA-DPA1/HLA-DQB2	15
CC	GO:0045334	clathrin-coated endocytic vesicle	7/258	91/19550	0.000202541	0.0043926	0.00363774	FZD4/TGOLN2/HLA-DRB5/HLA-DQB1/HLA-DRA/HLA-DPA1/HLA-DQB2	7
CC	GO:0005911	cell-cell junction	17/258	494/19550	0.000322638	0.00658562	0.00545389	FZD4/PVR/ADAM17/USP53/MARVELD2/VEZT/CDH1/PIK3R1/CDC42BPB/TRAF4/EPCAM/FGFR4/AMOTL1/NOTCH1/DLL1/RASIP1/CDH2	17
CC	GO:0032588	trans-Golgi network membrane	7/258	100/19550	0.000362326	0.00698483	0.0057845	AP1G1/ATP9A/HLA-DRB5/HLA-DQB1/HLA-DRA/HLA-DPA1/HLA-DQB2	7
CC	GO:0000776	kinetochore	8/258	134/19550	0.000411312	0.00751185	0.00622095	NUP98/TP53BP1/BUB1B/DYNC1LI2/CKAP5/HJURP/CENPA/SPAG5	8
CC	GO:0005657	replication fork	5/258	60/19550	0.00116382	0.0191465	0.0158562	TP53BP1/DNMT1/MCM10/BLM/TIMELESS	5
CC	GO:0035097	histone methyltransferase complex	5/258	60/19550	0.00116382	0.0191465	0.0158562	CHD8/HCFC1/TAF6/PRDM4/NCOA6	5
CC	GO:0030136	clathrin-coated vesicle	9/258	196/19550	0.0012139	0.0191465	0.0158562	AP1G1/FZD4/TGOLN2/HLA-DRB5/HLA-DQB1/EPN3/HLA-DRA/HLA-DPA1/HLA-DQB2	9
CC	GO:0030134	COPII-coated ER to Golgi transport vesicle	6/258	94/19550	0.00154006	0.0232348	0.0192419	SEC16A/HLA-DRB5/HLA-DQB1/HLA-DRA/HLA-DPA1/HLA-DQB2	6
CC	GO:0000792	heterochromatin	5/258	73/19550	0.00278684	0.040293	0.0333687	DNMT1/TOP2B/BEND3/CBX2/CENPA	5
CC	GO:0000228	nuclear chromosome	9/258	227/19550	0.00328918	0.0441675	0.0365774	GINS1/MCM10/TOP2A/SIN3B/SAP130/BLM/TIMELESS/NCAPD2/EP400	9
CC	GO:0035371	microtubule plus-end	3/258	23/19550	0.00330938	0.0441675	0.0365774	CKAP5/KIF18B/SPAG5	3
CC	GO:0030666	endocytic vesicle membrane	8/258	193/19550	0.00419803	0.0539524	0.0446808	FZD4/ENTPD7/TGOLN2/HLA-DRB5/HLA-DQB1/HLA-DRA/HLA-DPA1/HLA-DQB2	8
MF	GO:0032395	MHC class II receptor activity	5/256	10/18368	1.20393e-07	6.10391e-05	5.69014e-05	HLA-DOA/HLA-DQB1/HLA-DRA/HLA-DPA1/HLA-DQB2	5
MF	GO:0023026	MHC class II protein complex binding	6/256	27/18368	1.60051e-06	0.000405728	0.000378225	HLA-DRB5/HLA-DOA/HLA-DQB1/HLA-DRA/HLA-DPA1/HLA-DQB2	6
MF	GO:0023023	MHC protein complex binding	6/256	36/18368	9.48088e-06	0.00160227	0.00149365	HLA-DRB5/HLA-DOA/HLA-DQB1/HLA-DRA/HLA-DPA1/HLA-DQB2	6
MF	GO:0140097	catalytic activity, acting on DNA	13/256	229/18368	2.07423e-05	0.00262908	0.00245086	DNMT1/MCM8/TOP2A/CHD8/LIG3/GEN1/TOP2B/BLM/TDG/BRIP1/LIG1/MYO18A/EP400	13
MF	GO:0003712	transcription coregulator activity	19/256	489/18368	5.96965e-05	0.00605322	0.00564289	NUP98/TRIM14/MED1/TP53BP1/PHF8/LPIN2/CDYL2/BCOR/HCFC1/SIN3B/TAF6/USP22/KDM1A/TLE1/NCOA6/MAGED1/PIAS3/RERE/NOTCH1	19
MF	GO:0008094	ATP-dependent activity, acting on DNA	8/256	111/18368	0.000163649	0.0138283	0.0128909	MCM8/TOP2A/CHD8/TOP2B/BLM/BRIP1/MYO18A/EP400	8
MF	GO:0003713	transcription coactivator activity	12/256	262/18368	0.00032492	0.021986	0.0204956	NUP98/TRIM14/MED1/LPIN2/HCFC1/TAF6/USP22/KDM1A/NCOA6/MAGED1/RERE/NOTCH1	12
MF	GO:0004386	helicase activity	9/256	156/18368	0.000346919	0.021986	0.0204956	DHX38/DHX57/MCM8/CHD8/BLM/DDX52/BRIP1/UPF1/EP400	9

## Sheet: S6
Table S6. KEGG enrichment analysis of the inter-differentially expressed genes in the three cuproptosis clusters.
ID	Description	GeneRatio	BgRatio	pvalue	p.adjust	qvalue	geneID	Count
hsa05168	Herpes simplex virus 1 infection	17/128	495/8142	0.00183526	0.0343329	0.0259003	MTOR/ZNF45/ZNF587/ZNF180/AKT2/HCFC1/PIK3R1/ZNF211/PTPN11/ZNF229/ZNF8/ZNF433/HLA-DRB5/HLA-DOA/HLA-DQB1/HLA-DRA/HLA-DPA1	17
hsa05224	Breast cancer	10/128	147/8142	9.97e-05	0.0115359	0.00870248	MTOR/FZD4/MYC/AKT2/PIK3R1/FGF18/ERBB2/NOTCH1/DLL1/TCF7L1	10
hsa05166	Human T-cell leukemia virus 1 infection	10/128	222/8142	0.00254054	0.038108	0.0287482	BUB1B/MYC/AKT2/PIK3R1/HLA-DRB5/HLA-DOA/ADCY6/HLA-DQB1/HLA-DRA/HLA-DPA1	10
hsa05226	Gastric cancer	9/128	149/8142	0.000541344	0.015534	0.0117186	MTOR/FZD4/MYC/AKT2/CDH1/PIK3R1/FGF18/ERBB2/TCF7L1	9
hsa05205	Proteoglycans in cancer	9/128	205/8142	0.00490733	0.0504913	0.03809	MTOR/FZD4/MYC/AKT2/PIK3R1/PTPN11/VAV2/ERBB2/ITPR3	9
hsa04015	Rap1 signaling pathway	9/128	210/8142	0.0057342	0.0509706	0.0384515	FARP2/AKT2/CDH1/PIK3R1/FGF18/ADCY6/VAV2/FGFR4/EFNA2	9
hsa01522	Endocrine resistance	8/128	98/8142	0.000144198	0.0115359	0.00870248	MTOR/MED1/AKT2/PIK3R1/ADCY6/ERBB2/NOTCH1/DLL1	8
hsa04514	Cell adhesion molecules	8/128	149/8142	0.00234125	0.038108	0.0287482	PVR/CDH1/HLA-DRB5/HLA-DOA/HLA-DQB1/HLA-DRA/HLA-DPA1/CDH2	8
hsa04218	Cellular senescence	8/128	156/8142	0.00311271	0.0415028	0.0313092	MTOR/MYC/AKT2/FOXM1/BTRC/PIK3R1/MYBL2/ITPR3	8
hsa04310	Wnt signaling pathway	8/128	167/8142	0.00470998	0.0504913	0.03809	FZD4/MYC/CHD8/NLK/BTRC/TLE1/TCF7L1/RSPO1	8
hsa05164	Influenza A	8/128	171/8142	0.00542543	0.0509706	0.0384515	NUP98/AKT2/PIK3R1/HLA-DRB5/HLA-DOA/HLA-DQB1/HLA-DRA/HLA-DPA1	8
hsa04658	Th1 and Th2 cell differentiation	7/128	92/8142	0.000582525	0.015534	0.0117186	HLA-DRB5/HLA-DOA/NOTCH1/DLL1/HLA-DQB1/HLA-DRA/HLA-DPA1	7
hsa05145	Toxoplasmosis	7/128	112/8142	0.0018597	0.0343329	0.0259003	AKT2/HLA-DRB5/HLA-DOA/HLA-DQB1/LAMC3/HLA-DRA/HLA-DPA1	7
hsa05213	Endometrial cancer	6/128	58/8142	0.000278236	0.0141124	0.0106462	MYC/AKT2/CDH1/PIK3R1/ERBB2/TCF7L1	6
hsa04659	Th17 cell differentiation	6/128	108/8142	0.00695694	0.0568965	0.042922	MTOR/HLA-DRB5/HLA-DOA/HLA-DQB1/HLA-DRA/HLA-DPA1	6
hsa05310	Asthma	5/128	31/8142	0.000108682	0.0115359	0.00870248	HLA-DRB5/HLA-DOA/HLA-DQB1/HLA-DRA/HLA-DPA1	5
hsa05330	Allograft rejection	5/128	38/8142	0.000294009	0.0141124	0.0106462	HLA-DRB5/HLA-DOA/HLA-DQB1/HLA-DRA/HLA-DPA1	5
hsa05332	Graft-versus-host disease	5/128	42/8142	0.000473869	0.015534	0.0117186	HLA-DRB5/HLA-DOA/HLA-DQB1/HLA-DRA/HLA-DPA1	5
hsa04940	Type I diabetes mellitus	5/128	43/8142	0.000529535	0.015534	0.0117186	HLA-DRB5/HLA-DOA/HLA-DQB1/HLA-DRA/HLA-DPA1	5
hsa04672	Intestinal immune network for IgA production	5/128	49/8142	0.000973018	0.0233524	0.0176168	HLA-DRB5/HLA-DOA/HLA-DQB1/HLA-DRA/HLA-DPA1	5
hsa05320	Autoimmune thyroid disease	5/128	53/8142	0.00139283	0.0303889	0.022925	HLA-DRB5/HLA-DOA/HLA-DQB1/HLA-DRA/HLA-DPA1	5
hsa05416	Viral myocarditis	5/128	60/8142	0.00242889	0.038108	0.0287482	HLA-DRB5/HLA-DOA/HLA-DQB1/HLA-DRA/HLA-DPA1	5
hsa04213	Longevity regulating pathway - multiple species	5/128	62/8142	0.00280695	0.0396275	0.0298944	MTOR/AKT2/PIK3R1/PRKAB1/ADCY6	5
hsa05321	Inflammatory bowel disease	5/128	65/8142	0.00345145	0.0435973	0.0328892	HLA-DRB5/HLA-DOA/HLA-DQB1/HLA-DRA/HLA-DPA1	5
hsa05221	Acute myeloid leukemia	5/128	67/8142	0.00393628	0.0472353	0.0356337	MTOR/MYC/AKT2/PIK3R1/TCF7L1	5
hsa05230	Central carbon metabolism in cancer	5/128	70/8142	0.00475227	0.0504913	0.03809	MTOR/MYC/AKT2/PIK3R1/ERBB2	5
hsa04520	Adherens junction	5/128	71/8142	0.00504913	0.0504913	0.03809	FARP2/CDH1/NLK/ERBB2/TCF7L1	5
hsa01524	Platinum drug resistance	5/128	73/8142	0.00568194	0.0509706	0.0384515	TOP2A/AKT2/TOP2B/PIK3R1/ERBB2	5
hsa05220	Chronic myeloid leukemia	5/128	76/8142	0.00673325	0.0568965	0.042922	MYC/AKT2/PIK3R1/PTPN11/MECOM	5
hsa05140	Leishmaniasis	5/128	77/8142	0.00711207	0.0568965	0.042922	HLA-DRB5/HLA-DOA/HLA-DQB1/HLA-DRA/HLA-DPA1	5
hsa04612	Antigen processing and presentation	5/128	78/8142	0.00750555	0.0581075	0.0438354	HLA-DRB5/HLA-DOA/HLA-DQB1/HLA-DRA/HLA-DPA1	5

## Sheet: S7
Table S7. Prognostic analysis of 48 cuproptosis cluster-related genes using a univariate Cox regression model in OV patients
id	HR	HR.95L	HR.95H	pvalue
HECTD1	1.36742	1.08071	1.73019	0.00914904
ZNF146	1.4201	1.17834	1.71146	0.000230048
RALGAPB	1.37841	1.12535	1.68837	0.00192796
MED1	1.35349	1.12884	1.62285	0.00108062
FARP2	1.28815	1.02662	1.6163	0.0287516
VEZT	1.27595	1.01726	1.60044	0.0350355
UPF1	1.31682	1.08873	1.5927	0.00456848
UTP14C	1.2826	1.03347	1.59178	0.0238993
CCNYL1	1.26579	1.01021	1.58604	0.0405403
ARHGAP35	1.32792	1.11325	1.58398	0.00161904
LIG1	1.2781	1.03661	1.57585	0.0216461
YEATS2	1.29163	1.06302	1.5694	0.0100257
NLK	1.25922	1.01194	1.56693	0.0387976
VAV2	1.33804	1.14462	1.56415	0.00025661
CKAP2	1.25593	1.02269	1.54237	0.0297078
AKT2	1.29459	1.10265	1.51993	0.0016133
VHL	1.25475	1.03858	1.5159	0.0186531
ERBB2	1.28561	1.09129	1.51453	0.00265788
TEAD1	1.28863	1.10263	1.50601	0.00143066
DHRS13	1.24964	1.03942	1.50237	0.0177197
ZNF180	1.22704	1.00251	1.50186	0.0472235
TRAF4	1.24672	1.03759	1.498	0.0185826
SPAG5	1.26877	1.08109	1.48904	0.00356183
STK35	1.2343	1.02344	1.4886	0.0276374
UBR4	1.21611	1.00181	1.47625	0.047903
TLE1	1.23209	1.03188	1.47114	0.0210661
NCAPD2	1.22687	1.02561	1.46762	0.0253155
ATRN	1.21569	1.01148	1.46112	0.0373809
SCRN1	1.23014	1.03915	1.45623	0.0161275
NCOA6	1.20542	1.00163	1.45068	0.048014
HJURP	1.21765	1.02608	1.44499	0.0241518
GTSE1	1.22138	1.03558	1.44051	0.0175363
ATP9A	1.21748	1.03619	1.43049	0.0167531
KIAA0100	1.19447	1.00705	1.41676	0.041289
KIF18B	1.19573	1.02423	1.39594	0.023632
LRRN2	1.24294	1.11126	1.39022	0.000141042
ATP2B4	1.17999	1.00357	1.38743	0.0451631
SH3RF1	1.17069	1.00008	1.3704	0.0498893
MYO18A	1.18631	1.04042	1.35266	0.0107177
TOP2A	1.16344	1.00906	1.34144	0.0371418
ASAP2	1.16742	1.01659	1.34064	0.0283051
MKI67	1.15553	1.01144	1.32014	0.0333892
AMMECR1	0.828469	0.687358	0.99855	0.0482459
PLEKHH1	0.827546	0.700607	0.977484	0.0258798
GPT2	0.816532	0.688326	0.968617	0.0200265
HLA-DQB2	0.884736	0.810151	0.966187	0.00642042
CBR3	0.838879	0.740432	0.950416	0.00580796
PSMB9	0.84814	0.766248	0.938783	0.00147624

## Sheet: S8
Table S8. The gene name and correlation coefficients after LASSO and multicox analysis for risk signatrure construction
genename	coef
ZNF146	0.339723
UPF1	0.263267
TLE1	0.329133
TEAD1	0.345315
RALGAPB	0.404921
PSMB9	-0.265215
PLEKHH1	-0.457554
LRRN2	0.25142
KIAA0100	-0.708579
GTSE1	0.251883
GPT2	-0.606546
DHRS13	0.501236
AMMECR1	-0.452787

## Sheet: S9
Table S9. The estimated IC50 values for the chemotherapeutic and targeted therapeutic drugs between the two risk groups.
DrugName	Sensitivity_Pvalue	cor_Pvalue	R	IC50median_low	SD_low	IC50median_high	SD_high
5-Fluorouracil	4.40019e-05	4.52067e-07	0.195468	3.49959	0.534524	3.63912	0.558271
A-770041	0.0326007	0.000984371	-0.128359	2.24555	0.394636	2.19473	0.426157
AICAR	5.82302e-05	2.47709e-06	0.182693	7.69481	0.436091	7.84927	0.428698
AP-24534	0.0114697	0.000811379	-0.130442	0.665795	0.36523	0.582593	0.369587
AS601245	0.016308	0.0133884	0.0965234	2.10015	0.197047	2.14682	0.199368
AS605240	1.15806e-08	9.89117e-09	0.221457	3.09856	0.409611	3.30196	0.406057
Axitinib	0.0188138	0.00158712	-0.123075	2.11167	0.393314	2.04362	0.411908
BAY 61-3606	0.0266853	0.00568826	0.107855	2.08548	0.341668	2.1551	0.339262
Bexarotene	1.83199e-05	9.7003e-08	0.206339	3.4811	0.246242	3.55495	0.255094
BI-2536	0.00049678	3.71496e-06	-0.179516	-2.10358	0.37835	-2.2609	0.37078
BIRB 0796	0.000873591	5.2535e-05	-0.157211	4.2601	0.0385305	4.25336	0.0374213
Bleomycin (50 uM)	0.00521494	0.00207872	-0.119999	2.43799	0.649772	2.25623	0.665701
BMS-509744	1.02329e-05	1.07657e-07	-0.205621	2.91163	0.165557	2.85205	0.170552
Bortezomib	1.06181e-10	3.8053e-18	-0.330148	-5.73261	0.361751	-5.90976	0.396244
Bryostatin 1	4.26172e-05	3.74919e-07	0.196822	-2.82358	0.193471	-2.75402	0.196155
BX-795	0.00254411	0.000247171	-0.142641	1.94828	0.47097	1.82961	0.475392
BX-912	0.0199243	0.00449712	-0.110792	3.02243	0.488954	2.9186	0.546495
CGP-082996	0.0376682	0.00663447	-0.105893	2.75383	0.284412	2.72447	0.310306
CMK	1.04678e-07	1.94749e-09	-0.231592	2.05751	0.187745	1.9821	0.191993
Cytarabine	6.28927e-10	9.06247e-12	-0.262131	0.329643	0.480524	0.0875531	0.513432
Dabrafenib	7.51545e-06	2.51938e-08	0.215399	3.50183	0.470941	3.67993	0.500222
Dasatinib	4.75667e-08	9.51068e-13	-0.273847	0.680011	0.663733	0.345445	0.707918
Elesclomol	1.15608e-15	1.55817e-21	-0.360243	-3.05189	0.384885	-3.32589	0.422472
Epothilone B	0.0151516	0.0222099	0.0892749	-5.1172	0.477236	-5.03822	0.4631
Erlotinib	0.0182386	0.0102193	-0.100215	2.61342	0.151723	2.57554	0.175861
Etoposide	0.0113091	0.0210541	-0.0900624	1.50887	0.57531	1.38104	0.652075
FH535	1.24557e-07	6.98194e-11	0.250996	1.87104	0.287744	1.98937	0.317727
FK866	0.0390155	0.0091241	0.10173	-3.04623	0.997034	-2.89741	1.07024
Foretinib	0.000224816	2.41752e-07	-0.199961	0.294938	0.392882	0.178276	0.384976
FR-180204	0.00387414	0.000489177	0.135758	4.94823	0.179075	4.99165	0.171851
GDC0449	0.00179439	0.00286563	0.116246	4.42207	0.299893	4.50618	0.306824
Gefitinib	0.000788517	0.000253213	0.142402	1.19585	0.0423542	1.20837	0.0448794
GNF-2	0.0411743	0.0119188	-0.0981264	2.47046	0.166651	2.44987	0.169573
GSK-650394	0.0359943	0.0239427	0.0881584	3.27955	0.368467	3.32881	0.357432
GW-2580	0.00969359	0.0148414	0.0950844	5.32566	0.203305	5.3824	0.227115
IPA-3	0.00714499	0.000148416	-0.147589	4.03668	0.461598	3.89989	0.443968
Ispinesib Mesylate	0.00116895	6.51216e-06	0.175022	-1.88657	0.616363	-1.77419	0.631459
JNK Inhibitor VIII	0.00773013	0.00206874	0.120055	4.47064	0.169226	4.49794	0.177404
JNK-9L	0.00297966	0.000426619	0.137163	-0.39623	0.198556	-0.348831	0.212307
KIN001-055	0.010107	0.000893741	0.129403	4.06227	0.288647	4.12794	0.27312
KIN001-102	0.0141003	0.00312911	0.115199	2.58782	0.410072	2.68374	0.399654
KIN001-260	0.00700506	0.00185448	0.121309	4.70533	0.296465	4.75853	0.291111
KIN001-270	0.0459759	0.0184867	0.091956	4.93651	0.24985	4.96621	0.276477
KU-55933	0.000981407	0.000435199	0.136959	3.87763	0.272792	3.92925	0.266266
Lapatinib	0.0014314	0.000273892	-0.141625	2.60029	0.16465	2.57132	0.181582
LFM-A13	0.000788517	0.000124582	0.149252	4.6245	0.14503	4.67133	0.141437
LY317615	1.51649e-06	1.13227e-08	0.220592	3.16111	0.340687	3.30066	0.376202
MG-132	0.000190732	6.98865e-07	-0.192277	-0.229893	0.192928	-0.307012	0.230799
Midostaurin	2.2073e-05	2.73843e-07	-0.199075	-0.0539965	0.0504601	-0.0759406	0.0547336
Mitomycin C	3.06977e-05	4.81314e-07	0.195012	-0.924786	0.515094	-0.724141	0.558242
MK-2206	0.000653671	0.000125298	-0.149198	1.69754	0.293345	1.61072	0.300262
MP470	0.00397688	0.000219444	0.143809	3.7426	0.33965	3.83288	0.357542
Nilotinib	0.00544533	0.00207416	0.120025	2.76659	0.297965	2.84423	0.287185
Pazopanib	0.00567769	0.000279932	-0.141409	3.33755	0.25838	3.27345	0.280091
PD-173074	0.00283889	0.000136366	-0.148395	2.75662	0.297839	2.68198	0.311715
Phenformin	2.84591e-07	3.63537e-10	0.241587	7.53653	0.389162	7.72706	0.444109
PI-103	0.00390982	0.000263302	-0.142016	0.966685	0.57607	0.825587	0.575998
PIK-93	0.0246138	0.00820581	0.103132	2.75116	0.444034	2.83265	0.430623
QL-VIII-58	5.98953e-06	1.82629e-08	-0.217504	-1.23216	0.351427	-1.34464	0.373815
QL-X-138	0.00355667	0.00102605	-0.127908	1.53403	0.462574	1.43984	0.473917
QL-XII-61	0.0259328	0.00359416	-0.113533	3.98561	0.304061	3.93707	0.289815
Rapamycin	9.47501e-05	2.35252e-05	0.164286	-2.1334	0.317034	-2.01489	0.336862
Roscovitine	0.000658625	2.22161e-06	0.183538	3.87395	0.163627	3.91386	0.180948
Salubrinal	0.000872299	4.53237e-05	0.158534	3.45986	0.132853	3.50129	0.15065
Saracatinib	8.88003e-05	5.97573e-07	-0.19343	2.3413	0.279026	2.25082	0.282779
SB 216763	0.00038573	0.000307015	0.140488	4.40754	0.230365	4.47177	0.224569
SB590885	0.00747823	0.0125055	0.0974666	3.77262	0.289926	3.80841	0.284213
SGC0946	6.78738e-08	1.87949e-09	0.231809	1.73419	0.152584	1.80017	0.158558
Shikonin	0.00093633	0.000130843	-0.148788	0.0467713	0.197155	0.00125217	0.22221
SN-38	0.00876238	0.000198332	0.144796	-4.34842	0.554607	-4.27567	0.592756
Sorafenib	0.00318998	0.0005772	-0.13404	2.18265	0.19369	2.13136	0.194838
STF-62247	0.00961275	0.000943374	0.12882	4.45966	0.254199	4.51038	0.251696
T0901317	0.000530693	1.73299e-05	0.166901	4.38442	0.293774	4.46535	0.293861
TAE684	0.000316785	3.14661e-06	-0.180825	0.88475	0.362473	0.790421	0.368761
TAK-715	2.32365e-05	7.98255e-08	0.207674	4.13004	0.363352	4.21615	0.364639
Tamoxifen	0.0175021	0.00278746	0.116574	3.71366	0.257208	3.76921	0.260214
Temozolomide	3.66841e-05	5.07743e-06	0.177028	5.6023	0.29743	5.68795	0.304664
Temsirolimus	0.000195467	7.60203e-06	-0.173762	-1.81396	0.582774	-2.05932	0.629659
TG101348	0.00935135	0.00159295	-0.123034	2.42325	0.399711	2.30178	0.370959
THZ-2-49	4.91922e-05	1.40422e-05	0.168679	2.52716	0.595484	2.67934	0.632237
Trametinib	0.0491625	0.0290441	0.0852349	-0.919953	0.912233	-0.822208	0.902183
TW 37	0.00557098	0.00371377	-0.113137	-0.584984	0.325537	-0.637755	0.314342
UNC1215	4.16605e-08	7.28981e-10	0.237498	2.39714	0.15869	2.46831	0.160542
Veliparib	0.00103452	0.000239288	0.14296	3.94978	0.197914	3.99822	0.186178
VX-680	0.00444743	0.000124868	-0.14923	1.17084	0.392951	1.08914	0.377439
VX-702	7.63485e-05	2.17311e-06	0.183708	2.95433	0.25176	3.02659	0.24787
WH-4-023	1.19763e-06	5.68401e-10	-0.238969	2.50616	0.459796	2.34267	0.478543
WZ-1-84	7.2495e-05	2.33589e-08	-0.215896	3.90544	0.228025	3.83967	0.229588
XAV939	0.00417349	0.00394551	0.1124	3.32702	0.243928	3.39255	0.250901
XL-184	0.0311541	0.00485152	-0.109851	2.82764	0.281086	2.79233	0.272137
XMD13-2	7.88884e-05	6.7657e-06	0.174712	3.35091	0.43389	3.49059	0.446413
YM155	0.00083809	4.12641e-07	-0.196129	-4.48884	0.458906	-4.56687	0.426777
ZG-10	0.00256495	0.000232218	-0.143255	1.3837	0.32552	1.29856	0.314405
Zibotentan	0.0203218	0.00180767	0.1216	5.50707	0.140399	5.52922	0.133809
ZSTK474	0.0288453	0.021184	0.089972	1.05214	0.355928	1.10944	0.340697
